# Supplementary material for: The BioRef Infrastructure, a Framework for Real-Time, Federated, Privacy-Preserving, and Personalized Reference Intervals: Design, Development, and Application
Source: J Med Internet Res. 2023 Oct 18;25:e47254. doi: 10.2196/47254 (PMC10620636; doi:10.2196/47254)
Supplement: Multimedia Appendix 1 [file jmir_v25i1e47254_app1.xlsx]

## Sheet: Swiss BioRef
Analyses available in Swiss BioRef dataset (Blatter and Witte et al., 2023 - Supplemental Table 1)
				Inselspital (Bern)		Kinderspital (Zürich)		Swiss Paraplegic Research		CHUV (Lausanne)
LOINC	LONG_COMMON_NAME	UCUM unit	Category	measurements_nr	unique_patients_nr	measurements_nr	unique_patients_nr	measurements_nr	unique_patients_nr	measurements_nr	unique_patients_nr	total
11556-8	Oxygen [Partial pressure] in Blood	mm[Hg]	POCT	101384	77297	15772	10719	145	127	NA	NA	117301
11557-6	Carbon dioxide [Partial pressure] in Blood	mm[Hg]	POCT	101792	77493	15788	10726	145	127	NA	NA	117725
11558-4	pH of Blood	[pH]	POCT	102929	78224	15726	10681	172	158	NA	NA	118827
14646-4	Cholesterol in HDL [Moles/volume] in Serum or Plasma	mmol/L	clinical chemistry	55545	43412	338	288	497	406	18963	14963	75343
14647-2	Cholesterol [Moles/volume] in Serum or Plasma	mmol/L	clinical chemistry	55796	43614	546	460	581	460	19607	15401	76530
14682-9	Creatinine [Moles/volume] in Serum or Plasma	umol/L	clinical chemistry	280118	159290	14983	9047	1743	845	NA	NA	296844
14749-6	Glucose [Moles/volume] in Serum or Plasma	mmol/L	clinical chemistry	288728	172615	1600	1256	862	600	NA	NA	291190
14927-8	Triglyceride [Moles/volume] in Serum or Plasma	mmol/L	clinical chemistry	58337	45597	1448	1185	579	459	21255	16453	81619
14979-9	aPTT in Platelet poor plasma by Coagulation assay	s	coagulation	85781	65630	10504	7285	284	256	NA	NA	96569
15074-8	Glucose [Moles/volume] in Blood	mmol/L	POCT	NA	NA	16861	11519	NA	NA	17714	12545	34575
1742-6	Alanine aminotransferase [Enzymatic activity/volume] in Serum or Plasma	U/L	clinical chemistry	NA	NA	6950	4635	NA	NA	NA	NA	6950
1743-4	Alanine aminotransferase [Enzymatic activity/volume] in Serum or Plasma by With P-5'-P	U/L	clinical chemistry	165111	101346	4660	3121	1003	639	66500	35271	237274
1920-08-01	Aspartate aminotransferase [Enzymatic activity/volume] in Serum or Plasma	U/L	clinical chemistry	NA	NA	6940	4628	NA	NA	NA	NA	6940
1988-05-01	C reactive protein [Mass/volume] in Serum or Plasma	mg/L	clinical chemistry	290382	168659	17055	11394	1761	859	56537	30176	365735
20448-7	Insulin [Units/volume] in Serum or Plasma	m[IU]/L	clinical chemistry	371	352	139	135	NA	NA	NA	NA	510
20564-1	Oxygen saturation in Blood	%	coagulation	84458	68829	15779	10657	143	126	NA	NA	100380
2069-03-01	Chloride [Moles/volume] in Blood	mmol/L	clinical chemistry	NA	NA	NA	NA	135	129	17847	12578	17982
2075-0	Chloride [Moles/volume] in Serum or Plasma	mmol/L	clinical chemistry	88371	68185	7050	3589	10	10	6905	5949	102336
22664-7	Urea [Moles/volume] in Serum or Plasma	mmol/L	clinical chemistry	156709	99202	13273	8075	294	248	77402	38232	247678
22748-8	Cholesterol in LDL [Moles/volume] in Serum or Plasma	mmol/L	clinical chemistry	NA	NA	NA	NA			207	193	207
2823-03-01	Potassium [Moles/volume] in Serum or Plasma	mmol/L	clinical chemistry	325397	181795	9887	5191	1811	855	99623	44833	436718
2947-0	Sodium [Moles/volume] in Blood	mmol/L	clinical chemistry	NA	NA	NA	NA			17917	12609	17917
2951-02-01	Sodium [Moles/volume] in Serum or Plasma	mmol/L	clinical chemistry	312064	176891	9870	5159	1807	856	98968	44748	422709
30239-8	Aspartate aminotransferase [Enzymatic activity/volume] in Serum or Plasma by With P-5'-P	U/L	clinical chemistry	159829	99545	4637	3113	1257	728	65471	34755	231194
32623-1	Platelet mean volume [Entitic volume] in Blood by Automated count	fL	hematology	283524	162381	23758	15192	1292	589	121718	54259	430292
39469-2	Cholesterol in LDL [Moles/volume] in Serum or Plasma by calculation	mmol/L	clinical chemistry	52596	41393	261	226	391	344	18441	14663	71689
4544-03-01	Hematocrit [Volume Fraction] of Blood by Automated count	L/L	hematology	284942	162894	24211	15321	1926	877	122660	54443	433739
46418-0	INR in Capillary blood by Coagulation assay	{INR}	POCT	14058	12617	654	481	NA	NA	NA	NA	14712
5894-01-01	Prothrombin time (PT) actual/Normal	%	coagulation	291692	168014	10824	7397	NA	NA	73064	37334	375580
5902-02-01	Prothrombin time (PT)	s	coagulation	198561	123190	NA	NA	NA	NA	NA	NA	198561
59261-8	Hemoglobin A1c/Hemoglobin.total in Blood by IFCC protocol	mmol/mol	hematology	46388	37767	49	43	294	242	15683	12922	62414
59826-8	Creatinine [Moles/volume] in Blood	umol/L	clinical chemistry	70920	54674	NA	NA	NA	NA	NA	NA	70920
62238-1	Glomerular filtration rate/1.73 sq M.predicted [Volume Rate/Area] in Serum, Plasma or Blood by Creatinine-based formula (CKD-EPI)	mL/min		266190	149792	NA	NA	1484	786	NA	NA	267674
6298-04-01	Potassium [Moles/volume] in Blood	mmol/L	clinical chemistry	NA	NA	NA	NA			17837	12600	17837
6301-06-01	INR in Platelet poor plasma by Coagulation assay	{INR}	coagulation	278445	161176	10797	7379	903	602	NA	NA	290145
6690-02-01	Leukocytes [#/volume] in Blood by Automated count	10*9/L	hematology	284950	162896	24220	15322	1921	877	122659	54443	433750
68438-1	25-Hydroxyvitamin D3+25-Hydroxyvitamin D2 [Moles/volume] in Serum or Plasma	nmol/L	clinical chemistry	1134	1085	896	712	NA	NA	NA	NA	2030
69419-0	Cholesterol in LDL [Moles/volume] in Serum or Plasma by Direct assay	mmol/L	clinical chemistry	2717	2636	NA	NA	NA	NA	NA	NA	2717
718-7	Hemoglobin [Mass/volume] in Blood	g/L	hematology	284944	162894	24200	15312	1926	877	141022	54606	452092
777-3	Platelets [#/volume] in Blood by Automated count	10*9/L	hematology	284946	162895	23791	15054	1920	876	122550	54418	433207
785-6	MCH [Entitic mass] by Automated count	pg	hematology	284911	162871	24035	15207	1925	877	NA	NA	310871
786-4	MCHC [Mass/volume] by Automated count	g/L	hematology	284911	162871	24035	15207	1924	877	122659	54443	433529
787-2	MCV [Entitic volume] by Automated count	fL	hematology	284913	162871	24212	15321	1926	877	122660	54443	433711
788-0	Erythrocyte distribution width [Ratio] by Automated count	%	hematology	284782	162854	24195	15319	1827	863	122585	54435	433389
789-8	Erythrocytes [#/volume] in Blood by Automated count	10*12/L	hematology	284944	162893	24211	15321	1926	877	NA	NA	311081
83071-1	25-Hydroxyvitamin D3+25-Hydroxyvitamin D2 [Moles/volume] in Serum or Plasma by Immunoassay	nmol/L	clinical chemistry	10367	9373	NA	NA	457	312	NA	NA	10824
	Total number			6793937		454155		35271		1708454		8991817
